# Supplementary material for: Mitochondria-Associated Endoplasmic Reticulum Membrane Biomarkers in Coronary Heart Disease and Atherosclerosis: A Transcriptomic and Mendelian Randomization Study
Source: Curr Issues Mol Biol. 2026 Jan 12;48(1):75. doi: 10.3390/cimb48010075 (PMC12840513; doi:10.3390/cimb48010075)
Supplement: Supplementary file 1 [file cimb-48-00075-s001.zip]

Archive with 1 entries (1 files):
- cimb-4055117-supplementary.pdf
